# Supplementary material for: Disparities in Online Use Behaviours and Chinese Digital Inclusion: A 10-Year Comparison
Source: Int J Environ Res Public Health. 2022 Sep 21;19(19):11937. doi: 10.3390/ijerph191911937 (PMC9565673; doi:10.3390/ijerph191911937)
Supplement: Supplementary file 1 [file ijerph-19-11937-s001.zip]

Archive with 1 entries (1 files):
- ijerph-1887994-supplementary.pdf
